# Supplementary material for: A 115,000-year-old expedient bone technology at Lingjing, Henan, China
Source: PLoS One. 2021 May 6;16(5):e0250156. doi: 10.1371/journal.pone.0250156 (PMC8101957; doi:10.1371/journal.pone.0250156)
Supplement: S1 Table — Note: With regards to the breadth of flake scars, empty cells were added to signal a discontinuity between two flake scars or series of flake scars. This affects only the specimens on which interspersed series were observed. (XLSX) [file pone.0250156.s001.xlsx]

## Sheet: S1 Table
Context								Metrics (all in mm)				Fractures			Polish						Natural			Butchery			Flaking pattern			Cortical surface
SpecimenID	Figure	Site	Layer	Excavation Year	Sample	Class Size	Element	Length	Width	Maximum Thickness	Compact bone thickness	Fractures - Weathered or Fresh	Weathered Fractures - Localisation	Recent Fractures - Localisation	Polish Cortical - Type	Comments Polish Cortical	Polish Edges - Type	Comments Polish Edges	Polish Medullar - Type	Comments Polish Medullar	Root Etching	Scoring - Carnivore	Hyena Digestion	Marrow Extraction Perc. Mark	Cut-Marks	Burnt Bone	TotalFlk	Arrangement	Bifacial Flake	Flakes Cortical (Y/N)	Flakes Count	Average Flake Length	StDev Flake Length	Maximum Flake Length	Minimum Flake Length	Flakes Cortical - Localisation	Flake 1 (mm)	Flake 2 (mm)	Flake 3 (mm)	Flake 4 (mm)	Flake 5 (mm)	Flake 6 (mm)	Flake 7 (mm)	Flake 8 (mm)	Flake 9 (mm)	Flake 10 (mm)	Flake 11 (mm)	Flake 12 (mm)	Flake 13 (mm)
5L004		Lingjing	11	2005	PTB	2	LB	78.99	19.49	11.03	8.31	Fresh	Prox; LatB	Lat	Medium		High		Medium		Y	?			Y		18	Inter series	TRUE	Y	11	2.29818	1.45691	5.86	1.2	Prox; Dist; LatR	1.2	1.22		1.7	2.77	1.36	1.23	1.5		5.86	1.62	3.41	3.41
5L219	Figs. 6a & 8d	Lingjing	11	2005	PTB	2	LB	70.9	22.52	10.71	6.81	Fresh	LatB		Medium		Medium		Medium		Y						13	Inter series	FALSE	Y	13	1.37462	0.514613	2.13	0.49	Lat	2.13	1.04	1.33	1.79	1.79	0.7	1.91	1.48	1.59	0.7		1.68	1.24
5L571	Figs. 6b & 8b	Lingjing	11	2005	PTB	3	LB	81.79	48.3	12.24	8.54	Fresh			Medium		Low		Low		Y				Y		17	Contiguous	FALSE	Y	17	2.74235	0.985175	4.54	1.09	Lat	3.71	2.97	3.27	1.88	3.18	2.66	1.45	3.82	2.15	3.26	3.96	4.54	1.91
6L081		Lingjing	11	2006	PTB	2	LB	74.8	26.64	11.32	7.73	Weathered	Prox; Dist		None		Low		None		Y						7	Inter series	FALSE	N
6L1013	Fig. 6d	Lingjing	11	2006	PTB	3	LB	101.92	48.75	13.78	11.33	Fresh	Dist; Lat		Medium		Medium		Medium						Y		16	Contiguous	TRUE	Y	15	4.884	3.02665	9.96	1.64	Dist; Lat	7.61	4.97	2.54	8.93	1.74	5.79	5.89	2.09	6.48	1.79	2.29	1.64	9.96
6L1019	Fig. 6e	Lingjing	11	2006	PTB	2	LB	104.76	28.75	12.18	5.66	Weathered			High		Medium		Medium		Y				Y		19	Inter series	TRUE	Y	13	2.92538	1.95348	5.74	0.73	Prox; Dist; LatR	4.44	5.74	5.25	2.05		5.68	5.09	1.42	1.83	1.61		1.66	1.23
6L1324		Lingjing	11	2006	PTB	2	LB	85.01	49.32	20.94	8.66	Weathered		Dist	Medium		Medium		None		Y				Y		11	Contiguous	FALSE	Y	11	7.71909	2.9398	14.45	4.22	Lat	8.71	14.45	5.05	8.22	4.88	10.45	6.93	8.89	6.94	4.22	6.17
6L1396	Figs. 6i & 8a	Lingjing	11	2006	PTB	3	LB	54.4	22.86	11.06	8.63	Weathered			Low		Low		Medium								9	Contiguous	TRUE	Y	3	3.00667	0.536315	3.52	2.45	Lat	3.52	2.45	3.05
6L1415	Fig. 6g	Lingjing	11	2006	PTB	2	MET	95.91	61.47	33.19	15.48	Fresh			Medium		Medium		Medium						Y		10	Inter series	TRUE	Y	4	5.0425	2.44447	8.57	3.38	Lat	3.41	8.57	4.81	3.38
6L1453		Lingjing	11	2006	PTB	3	LB	85.6	27.73	14.42	9.96	Fresh	LatG		Medium		Medium		Medium								11	Inter series	TRUE	Y	5	2.12	0.547723	2.73	1.35	LatB	2.42	2.31	1.35		2.73	1.79
6L1464		Lingjing	11	2006	PTB	3	LB	116.78	26.36	18.64	11.59	Fresh			Medium		Low		Low		Y						13	Contiguous	TRUE	Y	3	11.1	6.96221	17.68	3.81	Dist	17.68	11.81	3.81
6L1477	Fig. 6h	Lingjing	11	2006	PTB	3	LB	68	39.78	17.59	8.32	Weathered	Prox		Medium	On tip	Low		Low		Y						21	Contiguous	TRUE	Y	17	3.59176	1.98255	7.72	0.76	Dist; LatB	3.34	3.57	2.78	2.05	0.76	3.25	6.73	7.72	2.48	1.63	2.29	3.76	2.62
6L1521	Fig. 6f	Lingjing	11	2006	PTB	3	LB	62.06	35.23	10.01	7.4	Fresh			High		High		High		Y						8	Contiguous	FALSE	Y	8	1.98125	1.23604	4.97	0.99	Dist	1.43	1.49	1.78	1.78	1.69	0.99	1.72	4.97
6L1548		Lingjing	11	2006	PTB	2	LB	62.91	27.19	7.81	6.82	Fresh	LatR		Medium		Medium		Medium		Y						14	Contiguous	TRUE	Y	13	1.77462	0.972176	4.57	0.93	Prox; Lat	0.93	1.61	1.61	2.92	1.68	1.02	1.45	1.22	1.47	1.72	1.18	1.69	4.57
6L1550	Fig. 6j	Lingjing	11	2006	PTB	3	LB	92.34	24.99	20.07	9.68	Fresh			Medium		Medium		None		Y				Y		10	Inter series	TRUE	Y	6	5.28833	2.97408	9.67	1.74	Prox; Dist	6.41	2.1	1.74		5.55	9.67	6.26
6L1552		Lingjing	11	2006	PTB	2	LB	107.74	33.03	15.02	9.65	Weathered	Prox		Low		Low		Low		Y						15	Inter series	TRUE	Y	10	6.601	2.99085	11.41	2.51	Dist; LatB	8.47	5.78	8.29	5.04	3.32	2.51	6.71	11.41		4.11	10.37
6L1568		Lingjing	11	2006	PTB	2	LB	93.68	27.47	17.32	9.21	Fresh	Lat	Prox	Medium		Medium		Low		Y						11	Contiguous	TRUE	Y	7	8.80286	4.84264	16.82	3.46	Dist; Lat	9.08	4.05	3.46	5.41	11.07	11.73	16.82
6L1630	Fig. 6k	Lingjing	11	2006	PTB	2	LB	47.36	23.93	13.79	5.81	Fresh		Prox; Lat	Medium		Medium		Medium								8	Contiguous	FALSE	Y	8	3.55375	2.04381	5.88	0.98	Dist	5.88	5.87	4.63	1.07	0.98	1.63	4.1	4.27
6L1746&6L1149 (2 pcs)	Fig. 6l	Lingjing	11	2006	PTB	3	LB	106.66	31.03	14.27	11.36	Fresh		Mid-section	High		Medium		High								24	Inter series	TRUE	Y	13	5.12231	9.32837	35.91	1.07	Dist	2.87	4.32	2.14	2.79	2.1	1.68	1.25	2.41		35.91	5.01	3.74	1.07
6L1768	Fig. 7a	Lingjing	11	2006	PTB	2	LB	54.6	24.11	12.96	7.6	Fresh		Prox	Medium	Only on tip and facet	Medium		Low		Y	?					12	Contiguous	TRUE	Y	8	2.4275	0.904856	3.71	1.46	Dist; Lat	2.44	1.46	1.46	2.33	1.54	3.46	3.71	3.02
6L1775	Fig. 7b	Lingjing	11	2006	PTB	2	LB	91.32	36.42	15.52	10.5	Fresh	Lat		Medium		Medium		None	Except Medium on Distal Tip							20	Inter series	FALSE	Y	20	5.766	3.58631	13.77	1.74	Prox; Dist; Lat	9.72	13.77	8.6	8.9		7.69	7.46	10.69		1.74	1.76	4.22	5.85
6L1903		Lingjing	11	2006	PTB	3	LB	79.36	27.73	16.09	9.81	Fresh	Lat	Prox; Lat	High		Medium		High		Y						7	Contiguous	FALSE	Y	7	3.64143	2.19884	7.8	1.49	Dist	7.8	3.78	4.37	4.26	2.06	1.73	1.49
6L2030	Fig. 7c	Lingjing	11	2006	PTB	3	LB	111.14	38.97	23.59	18.68	Fresh			High		Medium		Medium								15	Inter series	TRUE	Y	12	4.22333	3.41842	14.24	1.32	Prox; Dist; LatB	4.64	1.52	3.27	14.24	4.92	4.92	3.94	3.68		4.24	1.32	2.23	1.76
6L2044	Fig. 7d	Lingjing	11	2006	PTB	2	LB	103.62	40	24.55	17.69	Fresh			Medium		Medium		Low								12	Inter series	TRUE	Y	6	6.82667	1.52775	9.33	5.44	Dist; Lat	5.85	6.93	5.44	5.59	7.82		9.33
6L2095	Fig. 7e	Lingjing	11	2006	PTB	2	LB	80.44	28.26	11.17	10.7	Fresh			High		High		Medium						Y		24	Inter series	TRUE	Y	20	2.853	1.65811	7.66	1.04	Prox; Dist; LatR	2.22	2.22	1.57	4.83	2.99	2.43	2.91	2.73	1.88	1.55	1.32	2.27	1.93
6L801	Fig. 6c	Lingjing	11	2006	PTB	2	LB	61.46	25.17	10.19	9.85	Fresh		Dist	Low		Low		Low								13	Contiguous	FALSE	Y	13	5.78077	4.56006	15.72	1.67	Prox; Lat	6.22	5.34	2.77	1.67	2.43	12.26	2.26	6.62	11.3	2.77	3.87	1.92	15.72
8L0489	Fig. 7f	Lingjing	11	2008	PTB	3	LB	138	50.58	26.25	12.16	Fresh	Dist		None		Low		None		Y						9	Contiguous	TRUE	Y	6	6.26167	2.14128	9.24	2.76	Lat	7.4	9.24	6.21	6.39	2.76	5.57
8L0493		Lingjing	11	2008	PTB	2	LB	47.22	20.23	9.51	7.56	Fresh			High		Medium		Medium		Y						9	Contiguous	TRUE	Y	8	5.48	3.06335	9.7	2.25	Prox; Dist; Lat	3.31	2.77	8.85	7.34	2.61	9.7	2.25	7.01
8L0500		Lingjing	11	2008	PTB	2	LB	51.33	22.45	7.67	5.53	Fresh		Dist; Lat	Medium		Medium		Medium		Y				Y		10	Contiguous	FALSE	Y	10	2.438	0.902155	4.05	1.28	Dist	1.51	4.05	2.83	1.28	2.99	2.76	1.67	2.63	3.14	1.52
9L0054		Lingjing	11	2009	PTB	2	LB	70.7	23.18	8.28	7.97	Fresh			Medium		Low		Medium								8	Contiguous	FALSE	Y	8	2.23875	0.842368	3.67	1.48	Lat	2.28	1.88	1.48	1.48	2.09	1.66	3.67	3.37
9L0089		Lingjing	11	2009	PTB	2	LB	156.75	41.44	16.5	9.22	Fresh			Low		None		None								13	Contiguous	TRUE	Y	8	4.41375	3.08135	11.5	1.88	Lat	11.5	3.16	3.69	5.48	2.09	1.88	4.16	3.35
9L0091	Fig. 7g	Lingjing	11	2009	PTB	4	LB	123.23	41.85	17.36	11.48	Weathered	Prox; LatB		Low		None	Except on distal tip	Low								9	Inter series	FALSE	N
9L0092	Figs. 7h & 8c	Lingjing	11	2009	PTB	2	LB	81.12	49.25	15.54	14.52	Fresh	Prox		Medium		Low		Medium						Y		11	Contiguous	TRUE	Y	8	4.34	1.526	6.4	1.74	Dist; Lat	5.58	1.74	4.06	3.44	4.58	3.28	6.4	5.64
9L0093	Fig. 7j	Lingjing	11	2009	PTB	3	LB	75.65	43.86	8.21	6.31	Fresh	Prox; Dist; LatB		High		Medium		Medium		Y						23	Contiguous	TRUE	Y	20	3.573	1.90692	8.69	1.28	Dist; Lat	3.09	3.09	4.24	4	1.78	3.04	1.81	1.28	1.78	2.62	3.49	3.68	2.53
9L0094	Fig. 7i	Lingjing	11	2009	PTB	2	LB	75.92	23.82	10.12	7.45	Fresh	Prox		High		High		High						Y		7	Contiguous	TRUE	Y	6	1.22	0.440681	1.6	0.58	Lat	0.93	1.6	1.6	1.6	1.01	0.58
9L0098		Lingjing	11	2009	PTB	2	LB	55.55	36.27	13.66	12.97	Weathered			Medium		Medium		Low								19	Contiguous	TRUE	Y	13	3.89615	3.82265	15.7	0.99	Dist; LatB	1.32	1.69	2.96	2	4.32	2.78	2.35	0.99	1.96	15.7	4.86	4.07	5.65
9L0128		Lingjing	11	2009	PTB	2	LB	97.14	33.75	21.41	9.83	Fresh		Lat	High		High		Medium		Y						15	Inter series	TRUE	Y	4	6.745	3.19089	10.72	3.35	Lat	10.72	7.69	3.35	5.22
14L329		Lingjing	11	2014	PTB	2	LB	61.03	24.76	13.08	5.15	Weathered	Prox; Dist; LatB		High		Medium		Medium		Y						14	Inter series	TRUE	Y	8	3.14125	1.02336	4.08	1.21	LatB	3.72	1.21	3.96	3.96	4.08		3.28	2.68	2.24
14L695		Lingjing	11	2014	PTB	2	LB	80.04	16.33	10.45	8.72	Fresh	LatG		Medium		Medium		Low		Y					Y	16	Contiguous	TRUE	Y	12	4.0275	5.71667	21.61	1.05	Prox; Dist; Lat	3.74	3.65	1.34	1.15	1.49	1.28	1.46	1.05	5.53	2.36	3.67	21.61
14L719		Lingjing	11	2014	PTB	2	LB	52.57	24.41	11.96	4.38	Weathered		Prox	Medium		Low		None								8	Inter series	FALSE	Y	8	2.3025	0.676456	3.28	1.41	LatB	3.12	1.93	2.65	3.28	1.41	1.65		2	2.38
14L728		Lingjing	11	2014	PTB	2	LB	151.05	50.51	22.96	10.03	Fresh			Medium		None		None						Y		18	Contiguous	TRUE	Y	13	3.24385	0.934884	5.13	1.82	Dist; LatB	4.07	3.78	3.45	4.05	5.13	3.11	2.59	3.02	3.2	3.71	2.12	2.12	1.82
14L743		Lingjing	11	2014	PTB	2	LB	54.14	29.9	9.46	7.41	Fresh			Medium		Medium		Medium								12	Inter series	TRUE	Y	5	6.18	2.47107	9.69	2.89	Dist	6.61	5.19	9.69	6.52	2.89
14L764		Lingjing	11	2014	PTB	2	LB	82.5	25.35	16.21	11.45	Fresh			Low		None		None						Y		8	Contiguous	TRUE	Y	5	4.57	3.74216	10.27	1.67	Dist	10.27	6.52	2.32	1.67	2.07
14L832		Lingjing	11	2014	PTB	3	LB	137.97	37.85	24.34	6.91	Fresh		Lat	Medium		Medium		Low		Y				Y		23	Inter series	TRUE	Y	22	5.84182	7.35719	37.19	1.2	Prox; Dist; LatB	4.26	2.77	3.9	6.9	9.59	8.97	37.19		4.03	1.49	2.53		5.11
14L885		Lingjing	11	2014	PTB	3	LB	59.75	34.16	12.03	11.84	Fresh	Prox; Dist; LatB		Medium		Low		Low								7	Contiguous	FALSE	Y	7	1.48	0.794921	3.06	0.74	Lat	1.78	1.35	1.58	1.01	0.84	0.74	3.06
15L069	Figs. 7k & 8e	Lingjing	11	2015	PTB	2	LB	98.73	28.11	12.53	12.16	Fresh	Prox; Dist; Lat		None		None		None		Y						11	Inter series	TRUE	Y	7	5.07857	2.52816	8.95	1.91	Dist; Lat	6.62	1.91	3.62	2.87	4.58	7	8.95
X31 - 2014_Lingjing_T9		Lingjing	11	2014	RCS	3	LB	84.21	26.54	18.91	16.09	Fresh			None		None		None						Y		8	Inter series	TRUE	Y	6	14.7117	15.7715	45.06	3.9	Prox; Dist	45.06	5.01	18.65		7.02	8.63	3.9
X44 - 2014_Lingjing_T9		Lingjing	11	2014	RCS	3	LB	52.4	41.28	15.28	10.03	Fresh	Prox		Medium		Medium		Low						Y		7	Inter series	TRUE	Y	3	7.92667	3.21173	10.59	4.36	Prox; Dist	10.59	4.36		8.83
X5 - 2014_Lingjing_T9		Lingjing	11	2014	RCS	3	LB	78.11	42.43	13.88	8.09	Fresh			None		None		None								7	Contiguous	FALSE	N
X50 - 2014_Lingjing_T9		Lingjing	11	2014	RCS	2	LB	48.61	29.58	13.02	8.74	Fresh			None		None		None								10	Contiguous	FALSE	Y	10	3.464	2.31033	7.98	1.52	Dist; Lat	2.94		1.52	2.08	5.23	7.98	6.68	1.67	2.04	2.15	2.35
X8 - 2014_Lingjing_T9		Lingjing	11	2014	RCS	3	LB	170.98	40.6	22.93	16.95	Fresh			Low		Low		Low								17	Inter series	TRUE	Y	11	6.81818	4.45351	15.04	2.8	Prox; Dist	12.17	9.23	15.04	3.22	6.04	11.88	3.13	2.8		3.94	3.25	4.3
X81 - 2014_Lingjing_T9		Lingjing	11	2014	RCS	3	LB	70.88	24.84	13.23	12.56	Fresh			Medium		Low		Medium						Y		9	Inter series	TRUE	Y	6	12.265	14.4708	41.06	3.69	Prox	41.06	11.69	8.89	3.77	3.69	4.49
X99 - 2014_Lingjing_T9		Lingjing	11	2014	RCS	2	LB	63.78	19.84	6.27	5.36	Weathered			Medium		None		None						Y		11	Inter series	FALSE	Y	11	2.87364	1.60212	5.73	1.1	Dist; Lat	5.73	2.22	1.82	2.14	3.12	3.83	2.16	1.14	1.1		2.69	5.66
sn3		Lingjing	11	unk	PTB	3	LB	113.97	31.05	10.28	10.48	Fresh			High		High		Medium		Y						21	Inter series	TRUE	Y	17	2.28588	1.62489	7.18	0.74	LatB	2.16	2.71	4.83		1.57	1.07	1.07	0.74	0.99	1.29	3.2	1.26	2.07
sn4	Fig. 7l	Lingjing	11	unk	PTB	2	LB	27.83	21.57	9.41	8.91	Weathered		Prox	Medium		Medium		Medium								7	Inter series	TRUE	Y	3	2.05	0.857496	3.04	1.54	Prox; Lat	3.04	1.54	1.57
sn5		Lingjing	11	unk	PTB	2	LB	57.09	13.54	6.36	6.69	Fresh	Prox; Dist; LatB		Medium		Medium		Medium								10	Contiguous	FALSE	Y	10	1.911	0.672085	3.13	0.79	Prox; Lat	3.13	2	1.49	2.09	1.37	0.79	1.44	1.9	2.38	2.52
[truncated: 31 more columns]
